# Supplementary material for: Lenticels are sites of initiation of microcracking and russeting in ‘Apple’ mango
Source: PLoS One. 2023 Sep 1;18(9):e0291129. doi: 10.1371/journal.pone.0291129 (PMC10473472; doi:10.1371/journal.pone.0291129)
Supplement: S1 File — (XLSX) [file pone.0291129.s003.xlsx]

## Sheet: Fig 1.
XYZ data of Figure 1
	Fig 1A				Figure 1B					Fig 1C
	Mass (g)				Calculated surface area (cm2)					Surface area growth rate (cm2 d-1)
										Apple
	Time (DAFB)	Mass (g)			Time (DAFB)	Surface area (cm2)				Time (DAFB)	Surface area growth rate (cm2 d-1)
		Mean	SE			Mean	SE				Mean	SE
	20	0.0459	0.0030594		20	0.0052914	0.0010215
	33	1.0147	0.0692		33	4.6289	0.2174			26.5	0.4134	0.0167
	50	4.2622	0.161		50	12.556	0.303			41.5	0.8563	0.0219
	64	29.3995	0.803		64	47.8265	0.9368			57	1.6551	0.0703
	78	91.538	3.2265		78	103.347	2.4982			71	2.6708	0.1906
	92	142.325	3.1169		92	136.147	2.2967			85	3.5808	0.2424
	110	232.279	2.6689		110	189.951	2.0755			101	3.6955	0.172
	131	381.231	7.9613		131	263.064	5.1611			120.5	2.5297	0.2649
	161	448.526	9.4568		161	284.97	5.0443			146	0.9844	0.2406
	Regression parameters				Regression parameters					Regression parameters
	Sigmoidal, 3 parameters				Sigmoidal, 3 parameters					Peak, Gaussian, 3 Parameter
	f = a/(1+exp(-(x-x0)/b))				f = a/(1+exp(-(x-x0)/b))					f = a*exp(-.5*((x-x0)/b)^2)
	Mass= 294.411/(1+exp(-(DAFB-94.821)/2.118))				Surface area= 476.126/(1+exp(-(DAFB-108.425)/17.995))					Surface area growth rate = 3.712*exp(-.5*((x-94.958)/30.641)^2)
	Mass		P		Surface area		P			Surface area growth rate (cm2 d-1)		P
	a	294.411	<0.0001		a	476.126	<0.0001			a	3.712	<0.0001
	b	2.118	0.0001		b	17.995	<0.0001			b	30.641	<0.0001
	x0	94.821	<0.0001		x0	108.425	<0.0001			x0	94.958	<0.0001
	R squared	0.992			R squared	0.996				R squared	0.996

## Sheet: Fig 2.
XYZ data of Figure2
	Figure 2A				Figure 2A, Inset					Figure 2B				Figure 2C
	Lenticel frequency (No/mm2)				Lenticel frequency (No/fruit)					Core area (mm2)				Pore area (mm2)
	Time (DAFB)	Lenticel frequency (No/mm2)			Time (DAFB)	Lenticel frequency (No/fruit)			Time (DAFB)	Core area(cm2)			Time (DAFB)	Pore area(cm2)
		Mean	SE			Mean	SE			Mean	SE			Mean	SE
	33	4.0268	0.267		33	1863.96	21.7411		33	0.0041	0.00026846		33	0	0
	50	1.4324	0.0541		50	1798.51	30.3026		50	0.0137	0.001228		50	0.001378	0.00051851
	64	0.3946	0.0273		64	1887.1	93.6832		64	0.0195	0.0012362		64	0.00030739	9.199e-05
	78	0.1598	0.0109		78	1651.67	249.818		78	0.0487	0.0046608		78	0.0041252	0.0011795
	92	0.128	0.0070536		92	1742.5	229.667		92	0.0773	0.0078229		92	0.0127	0.0026017
	110	0.0975	0.0047069		110	1851.69	207.549		110	0.1233	0.0131		110	0.0212	0.004121
	131	0.0504	0.004548		131	1325.82	516.111		131	0.2722	0.032		131	0.096	0.0132
	161	0.0544	0.0025116		161	1549.61	504.426		161	0.6202	0.083		161	0.1956	0.0336
	Regression parameters
	Exponential Decay, Single, 3 Parameter				Polynomial, Linear				Sigmoidal, Sigmoid, 3 Parameter				Sigmoidal, Sigmoid, 3 Parameter
	f = y0+a*exp(-b*x)				f = y0+a*x	Failed			f = a/(1+exp(-(x-x0)/b))				f = a/(1+exp(-(x-x0)/b))
	Lenticel frequency (No/mm2)				Lenticel frequency (No/fruit)				Core area (mm2)				Pore area (mm2)
			P				P				P				P
	a	36.617	0.0008		a	0.297	<0.0001		a	1.29	0.0024		a	0.256
	b	0.067	<0.0001		y0	-0.002	0.5633	Fail	b	25.556	<0.0001		b	12.378
	y0	0.03	0.5556		R squared	0.661			x0	165.114	<0.0001		x0	137.499
	R squared	0.997			Constant Variance Test		Failed	(P = <0.0001)	R squared	0.999			R squared	0.999
	Lenticel frequency = 36.617*exp(-0.067*DAFB)								Core area (mm2)=1.290/(1+exp(-(DAFB-165.114)/25.556))				Pore area (mm2)= 0.256/(1+exp(-(DAFB-137.499)/12.378))

## Sheet: Fig 3.
XYZ data of Figure 3
	Figure 3A					Figure 3B
	Core vs Pore area					Core area vs core depth
	Core area (mm2)	Pore area (mm2)				Core area (mm2)	Core depth (mm)
	0.158	0.045				0.158	0.1895
	0.362	0.131				0.362	0.2605
	0.338	0.083				0.338	0.2755
	0.242	0.113				0.242	0.2245
	0.083	0.006				0.083	0.253
	0.095	0.0005111				0.095	0.149
	0.227	0.043				0.227	0.234
	0.293	0.054				0.293	0.2535
	0.954	0.621				0.954	0.227
	0.277	0.147				0.277	0.1493
	0.091	0.014				0.091	0.202
	0.816	0.826				0.816	0.2197
	1.355	0.975				1.355	0.2025
	0.381	0.218				0.381	0.24
	1.026	0.597				1.026	0.2973
	1.089	0.689				1.089	0.315
	0.29	0.167				0.29	0.174
	0.991	0.409				0.991	0.386
	0.394	0.089				0.394	0.3087
	1.486	0.94				1.486	0.3235
	0.311	0.109				0.311	0.271
	0.842	0.36				0.842	0.356
	1.476	0.464				1.476	0.5315
	0.646	0.158				0.646	0.4035
	1.114	0.247				1.114	0.3745
	0.869	0.11				0.869	0.343
	1.157	0.34				1.157	0.3945
	0.582	0.054				0.582	0.3615
	0.836	0.225				0.836	0.342
	0.792	0.202				0.792	0.4685
	0.548	0.335				0.548	0.3185
	0.692	0.36				0.692	0.1895
	0.433	0.203				0.433	0.1975
	0.444	0.23				0.444	0.214
	0.612	0.305				0.612	0.2723
	0.315	0.139				0.315	0.2335
	0.256	0.048				0.256	0.21
	0.435	0.098				0.435	0.359
	0.822	0.297				0.822	0.4035
	0.197	0.03				0.197	0.1965
	0.462	0.122				0.462	0.2145
	0.364	0.107				0.364	0.246
	0.235	0.035				0.235	0.19
	0.639	0.364				0.639	0.2028
	0.418	0.146				0.418	0.276
	0.706	0.343				0.706	0.2325
	0.364	0.106				0.364	0.128
	1.909	1.126				1.909	0.2855
	1.249	0.668				1.249	0.264
	2.058	1.559				2.058	0.2617
	Regression parameters
	Core vs Pore area					Core area vs core depth
	Polynomial, Linear					Polynomial, Linear
	f = y0+a*x					f = y0+a*x
			P				P
	y0	-0.109	0.0051		y0	0.216	<0.0001
	a	0.627	<0.0001		a	0.086	0.0006
	R squared	0.79			R squared	0.219
	Pore area= -0.109+0.63*Core area					Core depth = 0.216+0.086*Core area

## Sheet: Fig 5.
XYZ data of Figure 5
	Figure 5A					Figure 5B					Figure 5B
	Lenticel strain vs CM strain					Dewaxed vs isolated lenticel core area (mm2)					Isolated lenticel core area (mm2) vs lenticel strain (%)
	CM strain (%)	Lenticel strain (%)				Isolated lenticel area (mm2)	Dewaxed lenticel area (mm2)				Isolated lenticel area (mm2)	lenticel strain (%)
	30.1896	32.1687				0.2711	0.1803				0.2711	50.3719
	31.3645	10.4207				0.4389	0.3509				0.4389	25.0546
	32.2011	20.6016				1.3877	1.2568				1.3877	10.4207
	34.4975	34.601				1.6973	1.261				1.6973	34.601
	37.612	17.6678				1.595	0.9862				1.595	61.7287
	37.6463	23.4607				0.1981	0.1499				0.1981	32.1687
	38.4701	9.5733				0.5205	0.3682				0.5205	41.356
	39.1891	17.7107				0.2557	0.1432				0.2557	78.5555
	39.4249	24.7235				0.4605	0.4553				0.4605	1.1359
	40.2923	12.0417				0.4151	0.3447				0.4151	20.4335
	41.6604	30.6795				0.1063	0.0904				0.1063	17.6678
	41.7348	64.2029				1.0559	0.7973				1.0559	32.4443
	42.0695	1.6676				2.1525	1.8286				2.1525	17.7107
	42.8791	78.5555				0.6868	0.613				0.6868	12.0417
	43.8696	42.2211				0.7143	0.5923				0.7143	20.6016
	43.8947	1.3146				0.7608	0.6943				0.7608	9.5733
	44.5333	17.5806				0.1856	0.1305				0.1856	42.2211
	45.2595	24.5996				0.9923	0.8037				0.9923	23.4607
	45.7498	26.0694				1.311	1.1157				1.311	17.5013
	46.2635	27.0572				0.6586	0.5224				0.6586	26.0694
	46.4435	18.8913				0.8638	0.8139				0.8638	6.1269
	47.5591	32.1573				0.4633	0.4557				0.4633	1.6676
	48.8111	35.2711				0.0723	0.0441				0.0723	64.2029
	49.3646	13.5374				0.0741	0.048				0.0741	54.3883
	12.8056	9.2157				0.8366	0.8257				0.8366	1.3146
	5.8187	76.4706				1.5498	1.2439				1.5498	24.5996
	16.6807	42.623				0.5723	0.4379				0.5723	30.6795
	21.1312	16.2049				0.4162	0.3149				0.4162	32.1573
	13.9422	19.9861				0.5834	0.4677				0.5834	24.7235
	8.7006	34.259				0.8448	0.7309				0.8448	15.595
	12.3169	47.3624				0.4971	0.4181				0.4971	18.8913
	10.7842	51.2557				0.1814	0.1428				0.1814	27.0572
	14.9605	27.0278				0.3011	0.2034				0.3011	48.0691
	17.9546	79.3805				0.5761	0.4429				0.5761	30.0894
	28.4269	15.8387				0.2297	0.2024				0.2297	13.5374
	18.475	69.4188				0.5327	0.385				0.5327	38.3582
	6.902	34.1161				0.9257	0.6843				0.9257	35.2711
	21.6256	21.6311				1.1158	0.9416				1.1158	18.4987
	17.5786	24.4034				1.8927	1.3138				1.8927	44.0632
	17.3762	8.0823				1.2239	0.7911				1.2239	54.7179
	24.2433	23.7596				0.4855	0.4096				0.4855	18.5376
	14.9796	30.5958				0.7175	0.6102				0.7175	17.5806
	24.5424	76.981				1.1958	1.1692				1.1958	2.2829
	18.9277	11.0435				0.1905	0.1772				0.1905	7.5287
	16.7422	25.1488				0.6276	0.5719				0.6276	9.7383
	19.4266	15.2052				0.562	0.3185				0.562	76.4706
	15.4522	18.9131				0.1329	0.0932				0.1329	42.623
	11.4899	24.8566				0.2092	0.1887				0.2092	10.9012
	11.8242	73.1093				0.4143	0.3479				0.4143	19.0811
	19.5816	14.1975				0.5287	0.4407				0.5287	19.9861
	18.9588	27.1857				0.4234	0.3153				0.4234	34.259
	17.2221	77.6831				0.5233	0.3551				0.5233	47.3624
	12.2024	44.1379				0.2698	0.1784				0.2698	51.2557
	13.5623	13.0639				0.4752	0.3741				0.4752	27.0278
	16.4435	36.5651				0.3543	0.252				0.3543	40.6061
	16.4371	4.6371				1.0209	0.8813				1.0209	15.8387
						0.3176	0.1874				0.3176	69.4188
						0.4187	0.3122				0.4187	34.1161
						0.3189	0.2622				0.3189	21.6311
						0.1645	0.1323				0.1645	24.4034
						0.1263	0.1197				0.1263	5.4422
						0.1733	0.1574				0.1733	10.0906
						0.2183	0.1249				0.2183	74.7351
						0.4674	0.4292				0.4674	8.9205
						1.3034	0.998				1.3034	30.5958
						2.3923	1.3517				2.3923	76.981
						0.6317	0.5689				0.6317	11.0435
						0.4069	0.3251				0.4069	25.1488
						0.5632	0.4888				0.5632	15.2052
						0.1511	0.0957				0.1511	57.8723
						0.8047	0.708				0.8047	13.6468
						0.7834	0.6791				0.7834	15.3523
						0.9448	0.705				0.9448	34.0121
						0.7112	0.5577				0.7112	27.5333
						0.5839	0.5113				0.5839	14.1975
						0.2977	0.2341				0.2977	27.1857
						0.1062	0.0598				0.1062	77.6831
						0.0213	0.0148				0.0213	44.1379
						0.1225	0.1083				0.1225	13.0639
						0.4016	0.2941				0.4016	36.5651
						0.527	0.5174				0.527	1.8497
	Regression parameters
	Fig 5A					Fig 5B					Fig 5C
	Polynomial, Linear					Polynomial, Linear					Polynomial, Linear
	f = y0+a*x					f = y0+a*x					f = y0+a*x, not significant
	Lenticel strain vs CM strain					Isolated vs dewaxed lenticel core area (mm2)					Isolated lenticel core area (mm2) vs lenticel strain (%)
			P					P					P
	a	-0.341	0.1062	ns		a	0.741	<0.0001			a	-1.337	0.7723	ns
	y0	39.753	<0.0001			y0	0.033	0.0543			y0	30.109	<0.0001
	R squared	0.048				R squared	0.94				R squared	0.001
	Lenticel strain (%) =39.753					Dewaxed core area (mm2) = y0+a*Isolated core area (mm2)					Lenticel strain (%)=30.19

## Sheet: Fig 6.
XYZ data of Figure 6
	Figure 6A				Figure 6B					Figure 6C
	Lenticel frequency (No./mm2)				Lenticels per fruit					Core area per lenticel (mm2)
	measured fruit surface area (cm2)	Lenticel frequency (No./mm2)			measured fruit surface area (cm2)	Lenticels per fruit (no.)				measured fruit surface area (cm2)	core area per lenticel (mm2)
	424.112	0.1027			424.112	2178				424.112	0.077
	429.878	0.094			429.878	2020				429.878	0.324
	349.343	0.0866			349.343	1512				349.343	0.275
	345.808	0.1243			345.808	2150				345.808	0.092
	331.395	0.0943			331.395	1562				331.395	0.159
	310.479	0.0825			310.479	1280				310.479	0.294
	299.956	0.0688			299.956	1032				299.956	0.115
	255.173	0.1265			255.173	1614				255.173	0.477
	241.256	0.183			241.256	2208				241.256	0.393
	188.553	0.1829			188.553	1724				188.553	0.533
	213.53	0.1298			213.53	1386				213.53	0.048
	173.267	0.2223			173.267	1926				173.267	0.048
	184.771	0.1301			184.771	1202				184.771	0.108
	118.399	0.2304			118.399	1364				118.399	0.096
	137.187	0.2158			137.187	1480				137.187	0.279
	103.81	0.41			103.81	2128				103.81	0.06
	417.692	0.0557			417.692	1164				417.692	0.433
	301	0.1438			301	2164				301	0.536
	344.169	0.1524			344.169	2622				344.169	0.727
	358.304	0.1833			358.304	3284				358.304	0.441
	319.341	0.1622			319.341	2590				319.341	0.64
	345.092	0.126			345.092	2174				345.092	0.439
	237.045	0.1593			237.045	1888				237.045	0.087
	263.337	0.1782			263.337	2346				263.337	0.359
	234.647	0.1473			234.647	1728				234.647	0.281
	182.664	0.2496			182.664	2280				182.664	0.049
	186.292	0.155			186.292	1444				186.292	0.04
	172.467	0.2588			172.467	2232				172.467	0.047
	175.225	0.2431			175.225	2130				175.225	0.069
	127.854	0.29			127.854	1854				127.854	0.372
	121.908	0.2205			121.908	1344				121.908	0.078
	127.067	0.334			127.067	2122				127.067	0.209
	107.896	0.2892			107.896	1560				107.896	0.136
	365.991	0.0981			365.991	1796				365.991	1.131
	321.897	0.1167			321.897	1878				321.897	0.778
	268.481	0.1436			268.481	1928				268.481	0.136
	293.434	0.1378			293.434	2022				293.434	0.4
	259.12	0.2257			259.12	2924				259.12	0.26
	240.988	0.117			240.988	1410				240.988	0.046
	203.091	0.1656			203.091	1682				203.091	0.148
	Regression parameters
	Fig 6A				Fig 6B					Fig 6C
	Lenticel frequency (No./mm2)				Lenticels per fruit					Core area per lenticel (mm2)
	Polynomial, Linear				Polynomial, Linear					Polynomial, Linear
	f = y0+a*x				f = y0+a*x					f = y0+a*x, not significant
			P				P					P
	a	-0.000643	<0.0001		a	1.089	0.1968	ns		a	0.001	0.0026
	y0	0.333	<0.0001		y0	1608.72	<0.0001			y0	-0.027	0.7929	ns
	R squared	0.619			R squared	0.043				R squared	0.215
	Lenticel frequency (No./mm2) =0.333 -6.43E-04*fruit surface area									core area=0.001 *fruit surface area

## Sheet: Fig 9.
XYZ data of Figure 8
	Figure 8A								Figure 8B								Figure 8C								Figure 8C, Inset
	Infiltrated area (mm2)								Core area per lenticel (mm2)								Pore area per lenticel (mm2)								Pore area vs Infiltrated area per lenticel (mm2)
	Control				Moisture treated				Control				Moisture treated				Control				Moisture treated				Control						Moisture treated
	Time (DAFB)	Infiltrated area (mm2)			Time (DAFB)	Infiltrated area (mm2)			Time (DAFB)	Core area (mm2)			Time (DAFB)	Core area (mm2)			Time (DAFB)	Pore area (mm2)			Time (DAFB)	Pore area (mm2)				Pore area (mm2)		Infiltrated area (mm2)				Pore area (mm2)		Infiltrated area (mm2)
		Mean	SE			Mean	SE			Mean	SE			Mean	SE			Mean	SE			Mean	SE			Mean	SE	Mean	SE			Mean	SE	Mean	SE
	33	0.0012351	0.00050517		33	0.0049049	0.0008139		33	0.0080942	0.0013084		33	0.0127	0.0024233		33	0.00019864	5.6318e-05		33	0.0007525	0.00026981			0.00019864	5.6318e-05	0.0012351	0.00050517			0.0007525	0.00026981	0.0049049	0.0008139
	48	0.00037173	9.7652e-05		48	0.0146	0.0047025		48	0.0174	0.0023098		48	0.0359	0.0038107		48	0.00021237	4.2774e-05		48	0.0011671	0.00036231			0.00021237	4.2774e-05	0.00037173	9.7652e-05			0.0011671	0.00036231	0.0146	0.0047025
	58	0.00044998	0.00011286		58	0.0425	0.0148		58	0.0144	0.0020991		58	0.0484	0.0142		58	0.0003819	0.00011221		58	0.0013675	0.00023571			0.0003819	0.00011221	0.00044998	0.00011286			0.0013675	0.00023571	0.0425	0.0148
	72	0.0035123	0.0015838		72	0.0759	0.0087827		72	0.032	0.0036313		72	0.0791	0.0077511		72	0.0013295	0.00029376		72	0.00654	0.0014171			0.0013295	0.00029376	0.0035123	0.0015838			0.00654	0.0014171	0.0759	0.0087827
	100	0.0151	0.0055718		100	0.1228	0.0332		100	0.0978	0.0090391		100	0.1735	0.0183		100	0.011	0.0019118		100	0.0244	0.0049031			0.011	0.0019118	0.0151	0.0055718			0.0244	0.0049031	0.1228	0.0332
	130	0.024	0.0083696		130	0.0727	0.0137		130	0.1332	0.0138		130	0.2472	0.026		130	0.0168	0.0027253		130	0.0503	0.0079414			0.0168	0.0027253	0.024	0.0083696			0.0503	0.0079414	0.0727	0.0137
		Regression parameters
		Fig 9A				Fig 9B				Fig 9C
		Infiltrated area (mm2)							Core area per lenticel (mm2)								Pore area per lenticel (mm2)									Pore area vs Infiltrated area per lenticel (mm2)
		Sigmoidal, Sigmoid, 3 Parameter				Sigmoidal, Sigmoid, 3 Parameter				Sigmoidal, Sigmoid, 3 Parameter				Sigmoidal, Sigmoid, 3 Parameter				Sigmoidal, Sigmoid, 3 Parameter				Sigmoidal, Sigmoid, 3 Parameter				Polynomial, Linear					Exponential Rise to Maximum, Single, 2 Parameter
		f = a/(1+exp(-(x-x0)/b))				f = a/(1+exp(-(x-x0)/b))				f = a/(1+exp(-(x-x0)/b))				f = a/(1+exp(-(x-x0)/b))				f = a/(1+exp(-(x-x0)/b))				f = a/(1+exp(-(x-x0)/b))				f = y0+a*x					f = a*(1-exp(-b*x))
		Control				Moisture				Control				Moisture				Control				Moisture				Control					Moisture treated
				P				P				P				P				P				P									P
		a	0.025	0.0002		a	0.097	0.0077		a	0.144	0.0008		a	0.285	<0.0001		a	0.017	<0.0001		a	0.06	<0.0001		y0	0.000599	0.2105	ns		a	0.097	239.824	ns
		b	12.101	0.0037		b	7.715	0.244	ns	b	15.814	0.0064		b	20.722	0.0003		b	9.32	<0.0001		b	15.058	0.0009		a	1.37	<0.0001			b	239.824	0.1261	ns
		x0	95.272	<0.0001		x0	60.522	0.0024		x0	89.461	0.0002		x0	91.092	<0.0001		x0	94.779	<0.0001		x0	105.721	<0.0001		R squared	0.995				R squared	0.822
		R squared	0.996			R squared	0.865			R squared	0.992			R squared	0.999			R squared	1			R squared	0.999
		Infiltrated area =0.03/(1+exp(-(DAFB-95.27)/12.10))				Infiltrated area =0.097/(1+exp(-(DAFB-60.52)/7.715))				Infiltrated area =0.14/(1+exp(-(DAFB-89.46)/15.81))				Infiltrated area =0.285/(1+exp(-(DAFB-91.09)/20.722))				Infiltrated area =0.017/(1+exp(-(DAFB-94.779)/9.32))				Infiltrated area =0.06/(1+exp(-(DAFB-105.72)/15.058))				Infiltrated area=1.37*Pore area per lenticel

## Sheet: Table 1
Table 1
Peek growth rate(cm2 d-1) (Athoo et al., 2021)				Lenticel Freq (No. mm-2)					Lenticel pore area (mm2)
Region	Mean	SE		Region	Mean	SE		Region	Mean	SE
Stem End	0.0532	0.0145		Stem End	0.063883	0.00421778		Stem End	0.202925	0.0314574
Cheek	0.0736	0.0166		Cheek	0.0305047	0.00212259		Cheek	0.458675	0.046067
Apex	0.0633	0.0153		Apex	0.0937246	0.00513231		Apex	0.0394	0.00442049
Back	0.0707	0.0156		Back	0.0632199	0.00351902		Back	0.15635	0.020468
Nak	0.0709	0.0172		Nak	0.0400098	0.00230455		Nak	0.178825	0.0264913

## Sheet: Table 2
Table 2
Treatment			Treatment			Treatment
With Lenticels	18.8464		With Lenticels	12.5181		With Lenticels	31.3645
With Lenticels	8.93877		With Lenticels	25.5588		With Lenticels	34.4975
With Lenticels	13.1114		With Lenticels	17.0782		With Lenticels	30.1896
With Lenticels	10.6756		With Lenticels	32.2035		With Lenticels	42.8791
With Lenticels	13.627		With Lenticels	17.6548		With Lenticels	31.2818
With Lenticels	14.0216		With Lenticels	23.5904		With Lenticels	37.612
With Lenticels	8.83908		With Lenticels	29.6429		With Lenticels	38.4819
With Lenticels	14.927		With Lenticels	24.2621		With Lenticels	39.1891
With Lenticels	13.4836		With Lenticels	26.8088		With Lenticels	40.2923
With Lenticels	6.69426		With Lenticels	25.5068		With Lenticels	32.2011
With Lenticels	13.788		With Lenticels	24.6822		With Lenticels	38.4701
With Lenticels	16.139		With Lenticels	27.7306		With Lenticels	43.8696
With Lenticels	9.77592		With Lenticels	27.8704		With Lenticels	37.6463
With Lenticels	12.5904		With Lenticels	23.1991		With Lenticels	35.7896
With Lenticels	16.9021		With Lenticels	28.8476		With Lenticels	45.7498
With Lenticels	13.0096		With Lenticels	29.0599		With Lenticels	42.0695
With Lenticels	12.4967		With Lenticels	29.2381		With Lenticels	41.7348
With Lenticels	16.0287		With Lenticels	27.866		With Lenticels	43.8947
With Lenticels	17.0274		With Lenticels	28.2322		With Lenticels	45.2595
With Lenticels	6.92444		With Lenticels	33.5597		With Lenticels	40.4841
With Lenticels	15.3586		With Lenticels	32.8648		With Lenticels	48.2234
With Lenticels	10.2219		With Lenticels	31.4384		With Lenticels	41.6604
With Lenticels	13.8586		With Lenticels	33.7005		With Lenticels	47.5591
With Lenticels	8.06655		With Lenticels	31.3584		With Lenticels	39.4249
With Lenticels	10.5791		With Lenticels	35.8643		With Lenticels	46.4435
With Lenticels	14.0521		With Lenticels	32.2114		With Lenticels	46.2635
With Lenticels	11.5486		With Lenticels	37.816		With Lenticels	49.3646
With Lenticels	14.5724		With Lenticels	34.2388		With Lenticels	48.8111
With Lenticels	9.92666		With Lenticels	26.9687		With Lenticels	36.8954
With Lenticels	12.0846		With Lenticels	32.4487		With Lenticels	44.5333
Without Lenticels	6.27158		Without Lenticels	13.4309		Without Lenticels	19.7025
Without Lenticels	11.481		Without Lenticels	14.5366		Without Lenticels	26.0177
Without Lenticels	14.1341		Without Lenticels	12.8865		Without Lenticels	27.0206
Without Lenticels	8.07238		Without Lenticels	22.0612		Without Lenticels	30.1335
Without Lenticels	10.2357		Without Lenticels	12.9679		Without Lenticels	23.2036
Without Lenticels	10.4066		Without Lenticels	14.0238		Without Lenticels	24.4304
Without Lenticels	2.83449		Without Lenticels	14.9531		Without Lenticels	17.7876
Without Lenticels	9.22535		Without Lenticels	20.0735		Without Lenticels	29.2988
Without Lenticels	10.6171		Without Lenticels	16.6166		Without Lenticels	27.2337
Without Lenticels	2.35888		Without Lenticels	20.3188		Without Lenticels	22.6777
Without Lenticels	11.0521		Without Lenticels	15.2806		Without Lenticels	26.3327
Without Lenticels	12.3908		Without Lenticels	17.3408		Without Lenticels	29.7316
Without Lenticels	6.83669		Without Lenticels	12.7512		Without Lenticels	19.5878
Without Lenticels	8.11631		Without Lenticels	23.2224		Without Lenticels	31.3387
Without Lenticels	6.93309		Without Lenticels	20.8755		Without Lenticels	27.8086
Without Lenticels	11.7544		Without Lenticels	16.3137		Without Lenticels	28.068
Without Lenticels	3.04667		Without Lenticels	10.7168		Without Lenticels	13.7634
Without Lenticels	4.98224		Without Lenticels	13.7348		Without Lenticels	18.717
Without Lenticels	9.27008		Without Lenticels	17.913		Without Lenticels	27.183
Without Lenticels	3.34013		Without Lenticels	14.7433		Without Lenticels	18.0835
Without Lenticels	8.14433		Without Lenticels	17.7839		Without Lenticels	25.9282
Without Lenticels	8.66872		Without Lenticels	7.47156		Without Lenticels	16.1403
Without Lenticels	10.2053		Without Lenticels	15.4773		Without Lenticels	25.6826
Without Lenticels	10.2177		Without Lenticels	11.223		Without Lenticels	21.4407
Without Lenticels	12.492		Without Lenticels	15.6687		Without Lenticels	28.1607
Without Lenticels	4.67422		Without Lenticels	18.681		Without Lenticels	23.3552
Without Lenticels	3.06995		Without Lenticels	16.4457		Without Lenticels	19.5157
Without Lenticels	11.7172		Without Lenticels	18.5383		Without Lenticels	30.2555
Without Lenticels	10.8077		Without Lenticels	9.59347		Without Lenticels	20.4011
Without Lenticels	12.6404		Without Lenticels	18.8789		Without Lenticels	31.5193
Summary
Treatment				Treatment				Treatment
	Mean	SE			Mean	SE			Mean	SE
With Lenticel	12.6039	0.560017		With Lenticel	28.134	1.02627		With Lenticel	40.7379	0.998132
Without lenticel	8.53324	0.618717		Without lenticel	15.8174	0.672496		Without lenticel	24.3507	0.888709

## Sheet: Table 3
Table 3
	Rating score				Frequency (No. Mm-2)				Core area per lenticel(mm2)
Cultivar	Mean	SE		Cultivar	Mean	SE		Cultivar	Mean	SE
Apple	1.145	0.0488035		Apple	0.0532174	0.00365916		Apple	0.5034	0.037592
Ngowe	0.03	0.0120926		Ngowe	0.188002	0.00796253		Ngowe	0.154925	0.0129693
Kitovu	0	0		Kitovu	0.149705	0.00518525		Kitovu	0.02695	0.00161878
Tommy Artkins	0.01	0.00705328		Tommy Artkins	0.331739	0.0163276		Tommy Artkins	0.053875	0.00659965

## Sheet: Table 4
Table 4
			RH (%)		Min Temp (°C)		Max Temp (°C)				Rating for russeting (score)				Lenticel Frequency (No. mm-2)				Core area per lenticel (mm2)
Orchard Location	Altitude	Cummulative Rainfall (mm)	Mean	SE	Mean	SE	Mean	SE		Orchard Location	Mean	SE		Orchard Location	Mean	SE		Orchard Location	Mean	SE
Kibwezi	687	125.7	63.997	0.47271	17.1005	0.0969779	30.8965	0.180263		Kibwezi	0.025	0.0110674		Kibwezi	0.143737	0.00735076		Kibwezi	0.026325	0.00214488
Kakuzi	1327	459.48	67.4321	0.803689	16.4073	0.0897363	28.9487	0.183889		Kakuzi	1.72	0.100541		Kakuzi	0.0397887	0.00188466		Kakuzi	1.08325	0.0822441
Mwala	1244	396.03	68.5735	0.824023	15.3694	0.106667	28.2298	0.192868		Mwala	1.145	0.0488035		Mwala	0.0532174	0.00365916		Mwala	0.5034	0.037592
